# Supplementary material for: Solid-State Transformation (Stotal = 0, 1, and 2) in a Ni2+ Chelate with Two tert-Butyl 5-(p-Biphenylyl)-2-pyridyl Nitroxides
Source: Materials (Basel). 2025 Jun 13;18(12):2793. doi: 10.3390/ma18122793 (PMC12195258; doi:10.3390/ma18122793)
Supplement: Supplementary file 1 [file materials-18-02793-s001.zip]

Archive with 1 entries (1 files):
- materials-3660849-supplementary.pdf
